# Supplementary material for: Schottky Junctions with Bi@Bi2MoO6 Core-Shell Photocatalysts toward High-Efficiency Solar N2-to-Ammonnia Conversion in Aqueous Phase
Source: Nanomaterials (Basel). 2024 Apr 30;14(9):780. doi: 10.3390/nano14090780 (PMC11085196; doi:10.3390/nano14090780)
Supplement: Supplementary file 1 [file nanomaterials-14-00780-s001.zip]

Archive with 1 entries (1 files):
- nanomaterials-2980233-supplementary.pdf
